# Supplementary material for: Bioinformatics analysis and experimental validation of the potential relationship between bacterial lipopolysaccharide and oral squamous cell carcinoma
Source: PLoS One. 2025 Aug 21;20(8):e0329231. doi: 10.1371/journal.pone.0329231 (PMC12370139; doi:10.1371/journal.pone.0329231)
Supplement: S3 Table — (XLSX) [file pone.0329231.s003.xlsx]

## Sheet: Sheet1
Table S3. LR-DEGS
	Gene Symbol
	IL1B
	IL6
	CXCL8
	TLR2
	PTGS2
	LTF
	ICAM1
	IL1RN
	IL18
	CCL3
	CXCR4
	TREM2
	MMP9
	DEFB4A
	CCL5
	TREM1
	CXCL10
	ZC3H12A
	CEBPB
	IRF7
	CXCL1
	PPARG
	H19
	SERPINE1
	TNFAIP3
	STAT1
	IDO1
	PI3
	SOD2
	CCL20
	ADIPOQ
	CXCL5
	MMP1
	PLA2G2A
	BPIFA1
	SOCS1
	THBS1
	PLAU
	MMP3
	NLRP7
	FCGR3A
	BPIFB1
	BPIFB2
	PLAT
	FCGR1A
	CD274
	ANGPT2
	CXCL6
	TF
	CXCL9
	SERPINB2
	F2RL1
	F10
	C5AR1
	GCHFR
	SCGB1A1
	PLAUR
	FOSL1
	IL32
	CXCL13
	MMP12
	NOX4
	PLA2G7
	DMBT1
	APOE
	CCL11
	RSAD2
	BAX
	CXCL11
	CXCR2
	CXCL3
	HERC5
	CCR1
	ADAMDEC1
	HPGD
	NCF2
	LDOC1
	MZB1
	CAV1
	FN1
	LGALS1
	CYP2E1
	MMP7
	TAP1
	MARCKSL1
	IL36G
	CD276
	SFTA2
	IL12RB2
	PPARGC1A
	ODC1
	PTGDS
	PROCR
	FADD
	ACP5
	CYP27B1
	MMP13
	BMP2
	OSMR
	INHBA
	GJA1
	IL33
	CFH
	SERPINA3
	SPHK1
	RELB
	LEPR
	DUOX2
	S100A7
	CP
	TFF1
	IL24
	SIRPA
	TNFAIP6
	RAC2
	ISG15
	ACKR1
	IL2RB
	CDKN2A
	ITGB4
	ITGA5
	SLC6A4
	DIO2
	TFF3
	FNDC5
	IL36A
	FOXA1
	LCN2
	CTSC
	PTGIS
	DKK1
	SLC7A11
	IL7R
	CCL18
	GBP5
	ANO1
	LPAR3
	DDAH2
	RGS4
	EPSTI1
	CCL8
	AQP5
	CD207
	ITGB6
	SLC35C1
	CCN1
	HLF
	SEMA3G
	PLK1
	S100A14
	LRRK2
	PROM1
	PLP1
	MGST1
	THY1
	IFITM1
	CALB2
	SASH1
	GZMB
	CYSLTR1
	ADORA2B
	LAMP3
	SPP1
	ELF3
	FOXM1
	LOX
	CHI3L1
	GBP1
	MMP10
	ADA
	MUC1
	GSDME
	BIRC5
	SRGN
	CD1C
	C3AR1
	TYROBP
	NDRG2
	IFIT1
	ITLN1
	TNC
	AIM2
	LIPG
	IL15RA
	CEACAM5
	CD38
	CA2
	PRKAA2
	ITGA3
	CYP24A1
	ALOX12
	PANX1
	P2RY14
	UBD
	FST
	VEGFC
	LUM
	HMGCS2
	MAOB
	CMPK2
	PDGFRB
	NRG1
	CTSL
	LIFR
	SLC7A7
	HTRA1
	CEACAM7
	DUSP6
	EPHX2
	SNAI2
	HJV
	HAS2
	STC1
	CLDN7
	IFI35
	IFIT2
	MMP11
	CEACAM1
	BCL2A1
	FPR3
	COL1A1
	COL4A1
	TDO2
	PXDN
	SHC1
	APOD
	NLRC5
	BST2
	SCG5
	FSCN1
	AZGP1
	FCER1G
	MICB
	EHF
	ITGA6
	KAT2B
	HBB
	PRSS3
	PMP2
	ESM1
	PKIA
	CES1
	ALDH1A1
	COL3A1
	LAMC2
	LPIN1
	SLC16A1
	CSPG4
	C1QC
	CYP2C9
	C1QB
	COL17A1
	MB
	OCLN
	HLA-C
	AEBP1
	CEACAM6
	IFITM3
	SORBS2
	DHRS9
	HLA-F
	HSPB2
	IFIT3
	LMO7
	APOBEC3A
	GEM
	PIP
	UBE2L6
	HSPB6
	POU2AF1
	IL17D
	KRT23
	TRAM2
	LPCAT1
	PLAC8
	BATF2
	DRAM1
	CLU
	VCAN
	CFD
	CYP2J2
	DDIT4
	PIGR
	SPINK5
	LY6E
	PARP9
	MFHAS1
	PSMB9
	PTHLH
	ADAM12
	ANG
	BGN
	BTC
	ECM1
	MYBPC1
	NID1
	DUSP5
	FADS1
	FLG
	DEPTOR
	TNFRSF18
	NUCB2
	SNX10
	OAS3
	PTGR1
	OAS2
	SMYD1
	RGS1
	MAGEA3
	IKBIP
	ECRG4
	SAMSN1
	MUC20
	SLC2A1
	FLNA
	SLC2A3
	NR3C2
	DLK1
	CRISP3
	ITM2A
	CRTAC1
	MUC7
	SPARC
	IRS1
	MCM2
	TGFBI
	BCAT1
	CEL
	PLOD2
	CHST11
	GPR68
	GSTA1
	EDAR
	KRT4
	TNFRSF12A
	MFAP2
	OGN
	APOBEC3B
	HOXB7
	SLURP1
	GPAT3
	HOXC4
	MYO1B
	MAL
	ADGRF1
